# Supplementary material for: Early alterations of large-scale brain networks temporal dynamics in young children with autism
Source: Commun Biol. 2021 Aug 16;4:968. doi: 10.1038/s42003-021-02494-3 (PMC8367954; doi:10.1038/s42003-021-02494-3)
Supplement: Supplementary file 1 — Supplementary Data 1. [file 42003_2021_2494_MOESM1_ESM.xlsx]

## Sheet: Feuil1
a) GEV											b) Mean Duration											c) TimeCoverage											d) Occurrence
ASD_A	TD_A	ASD_B	TD_B	ASD_C	TD_C	ASD_D	TD_D	ASD_E	TD_E		ASD_A	TD_A	ASD_B	TD_B	ASD_C	TD_C	ASD_D	TD_D	ASD_E	TD_E		ASD_A	TD_A	ASD_B	TD_B	ASD_C	TD_C	ASD_D	TD_D	ASD_E	TD_E		ASD_A	TD_A	ASD_B	TD_B	ASD_C	TD_C	ASD_D	TD_D	ASD_E	TD_E
0.1586	0.1015	0.1068	0.0775	0.2528	0.2118	0.0118	0.0627	0.0328	0.0978		83.1277	68.609	74.9151	67.6878	89.2243	79.6082	61.3205	65.6617	63.7424	70.8148		30.0545	21.052	21.2463	15.3023	35.6738	29.5088	3.8977	14.5159	9.1277	19.621		3.1	2.6508	2.4698	2.0304	3.3672	3.1987	0.5851	1.966	1.3081	2.4413
0.158	0.112	0.1473	0.054	0.2021	0.2415	0.0243	0.0675	0.0815	0.0775		78.5795	78.637	76.2854	69.239	78.1754	91.736	61.7002	73.5534	71.696	75.2817		27.5987	23.0107	23.1158	11.9789	26.2941	33.4379	6.6132	14.2129	16.3782	17.3595		2.9738	2.5298	2.6728	1.5402	2.9143	3.066	0.9825	1.6949	2.0211	2.0368
0.0585	0.1138	0.0719	0.0648	0.2139	0.257	0.095	0.0657	0.0895	0.0635		67.8699	76.108	71.8719	69.4466	83.451	90.5408	72.3734	72.9212	73.9662	70.7935		14.6746	23.6029	16.397	14.3081	29.8345	32.4217	19.0589	14.3411	20.035	15.3262		1.9475	2.7103	2.0291	1.8401	3.0175	2.9854	2.3096	1.7748	2.3847	1.9399
0.0843	0.0544	0.0993	0.0639	0.199	0.1652	0.0683	0.1164	0.0827	0.135		68.326	65.3411	70.0774	66.8402	80.105	75.9267	67.4713	73.182	70.1023	78.2007		18.6839	14.1496	20.1766	14.4039	28.0634	23.045	15.1249	22.2852	17.9511	26.1164		2.429	1.9478	2.5529	1.9116	2.9583	2.6722	1.9822	2.6601	2.2488	2.8573
0.1	0.1131	0.1199	0.0605	0.2432	0.1565	0.033	0.0682	0.0652	0.07		75.4511	74.9141	76.7338	67.0707	88.3869	78.4984	68.8858	69.6597	71.647	68.9222		20.516	25.6955	23.114	14.8923	32.1844	25.4752	9.0551	16.5354	15.1305	17.4017		2.3508	2.9921	2.6065	1.9745	3.0721	2.8054	1.1907	2.1145	1.889	2.2592
0.0977	0.0914	0.1041	0.0849	0.1687	0.3392	0.1332	0.0242	0.0242	0.0618		71.7923	73.4355	76.2625	73.9941	79.5085	97.8252	77.3653	64.0989	62.231	70.2289		21.4596	20.4709	22.17	17.1348	24.6606	41.4621	24.0843	7.2167	7.6255	13.7155		2.6099	2.4665	2.5803	2.0244	2.6839	3.5069	2.6987	1.036	1.1298	1.7426
0.1032	0.1279	0.0864	0.0587	0.2891	0.2292	0.0345	0.0565	0.0454	0.0919		77.9152	77.4168	75.2303	68.3935	98.1391	84.0641	69.2819	68.518	71.083	73.2395		22.101	24.2562	19.809	12.8591	37.0623	30.4693	9.0617	13.2511	11.9661	19.1643		2.4519	2.7095	2.3003	1.6828	3.134	3.1313	1.1899	1.7297	1.5196	2.2963
0.109	0.1218	0.1001	0.0667	0.3379	0.1831	0.0818	0.1001	0.0285	0.0799		68.3638	72.6112	69.5788	66.7401	89.5788	78.9915	66.9155	70.4626	59.0429	68.9176		19.6956	22.5965	18.9921	14.5119	38.0993	25.5141	15.0883	19.6306	8.1248	17.7469		2.5262	2.6946	2.4015	1.9475	3.4855	2.8185	1.9858	2.4609	1.2503	2.2839
0.0878	0.0778	0.0945	0.0687	0.2335	0.2272	0.0989	0.0692	0.0701	0.0669		68.5421	66.8505	71.4928	66.7879	83.8296	83.9593	71.5677	68.8362	66.0453	66.618		18.1178	18.6651	18.686	16.2986	29.9231	33.2292	18.3468	15.7719	14.9262	16.0352		2.3358	2.4267	2.304	2.1634	3.0672	3.3062	2.2863	2.0317	2.0248	2.1634
0.1227	0.0943	0.0547	0.072	0.3178	0.2268	0.0457	0.042	0.0376	0.0895		74.7041	74.4422	67.6719	69.9458	94.6078	86.964	65.3657	66.6374	63.4138	73.7716		24.4979	21.9465	13.8864	15.9129	39.4886	32.0373	11.3176	10.9	10.8095	19.2032		2.886	2.6009	1.8366	2.0335	3.4883	3.186	1.5504	1.4837	1.5593	2.3049
0.1174	0.0763	0.0995	0.1055	0.1865	0.1749	0.1286	0.1391	0.059	0.0567		72.5483	66.4181	70.3535	68.7178	75.7298	73.4327	73.9552	74.7487	65.918	65.935		21.1336	17.6574	19.2194	20.2531	24.8205	24.6377	21.3124	23.3215	13.5142	14.1304		2.5329	2.3211	2.4261	2.5511	2.8433	2.9509	2.5696	2.6643	1.8588	1.9142
0.0582	0.1032	0.0982	0.0902	0.2252	0.1636	0.049	0.1482	0.1228	0.0432		67.9349	74.3288	72.4872	72.0012	86.0054	76.2061	66.5172	76.8757	76.8094	67.6521		14.5689	21.6475	19.1451	18.3611	30.0596	23.7116	13.0788	24.4455	23.1476	11.8342		1.8898	2.5295	2.2636	2.2631	2.9672	2.7285	1.7606	2.7589	2.6103	1.5886
0.0671	0.0561	0.1419	0.074	0.354	0.2348	0.0923	0.087	0.0097	0.1131		67.0908	67.4427	75.1954	69.3556	93.6458	86.8815	71.1884	73.7292	57.9601	76.9543		13.818	14.2011	25.5167	15.283	39.0453	30.8516	18.0947	17.4189	3.5254	22.2454		1.8307	1.8747	2.9269	1.9792	3.4348	3.0123	2.2253	2.0807	0.57	2.5392
0.1349	0.0778	0.1143	0.0423	0.2516	0.2195	0.0294	0.099	0.0217	0.1055		73.6812	66.2839	72.3285	61.7312	83.6859	82.0676	60.7415	71.4252	59.6091	73.1868		26.3074	17.7559	23.5055	10.5448	35.339	29.945	8.0198	19.2715	6.8283	22.4829		3.132	2.3691	2.814	1.5566	3.5848	3.1615	1.2012	2.4093	1.0665	2.715
0.0997	0.0694	0.1302	0.0456	0.2081	0.1831	0.0525	0.0952	0.0704	0.1281		72.8855	68.9264	74.8867	66.509	81.0412	78.9577	69.3185	71.4923	66.8201	77.0795		20.0236	17.2265	23.6093	10.9221	28.1353	26.0824	12.5661	19.9977	15.6657	25.7713		2.4221	2.2083	2.7617	1.4555	3.003	2.8825	1.6132	2.4794	2.0914	2.9075
0.0517	0.0705	0.0908	0.0641	0.2333	0.199	0.0907	0.0822	0.0915	0.1122		65.6828	72.6518	69.9938	67.4952	85.7673	84.3049	70.2122	76.267	71.8234	76.0487		13.2069	17.49	18.1759	14.7983	31.0848	27.9858	19.1407	17.9396	18.3918	21.7863		1.7971	2.1096	2.3096	1.9595	3.0783	2.868	2.4086	2.075	2.2447	2.5601
0.0714	0.0795	0.0852	0.0575	0.2137	0.1892	0.1179	0.0873	0.0664	0.111		68.4794	68.8518	69.9158	66.3664	80.5741	79.1781	75.8542	70.2149	68.8045	74.6867		15.7872	18.8083	18.6873	13.4567	28.4435	26.215	21.3749	18.4348	15.7072	23.0852		2.0665	2.4212	2.3513	1.8168	2.9709	2.8679	2.4821	2.3238	2.055	2.7302
0.0789	0.0809	0.0927	0.0624	0.1881	0.2975	0.0868	0.0503	0.0886	0.1149		69.3765	70.4657	71.9517	66.0903	79.1849	88.6943	70.9592	68.5056	73.8888	77.7694		17.5094	18.2061	19.5854	13.4001	26.379	34.8609	17.3113	12.2025	19.215	21.3304		2.2325	2.261	2.3976	1.8111	2.8785	3.281	2.1499	1.5784	2.2648	2.3541
0.0867	0.1197	0.0845	0.0871	0.2183	0.2093	0.0841	0.0865	0.0847	0.0655		74.7563	76.5527	73.8114	71.9716	86.3985	80.5459	76.2739	73.2888	76.5994	69.4499		18.98	23.4941	18.2058	17.4813	27.8401	26.5769	16.6963	17.1305	18.2779	15.3173		2.2372	2.6582	2.1644	2.1862	2.7471	2.839	1.9251	2.0723	2.0846	1.9753
0.1122	0.1417	0.0944	0.0952	0.1884	0.1811	0.0987	0.0697	0.0765	0.0802		75.0187	76.5655	70.5376	70.8552	77.2427	76.1492	71.2749	68.0353	66.4401	68.9308		21.3761	25.214	18.2535	18.2179	25.1561	25.0066	18.9575	14.5228	16.2567	17.0387		2.5029	2.8527	2.2769	2.2749	2.8042	2.8658	2.3488	1.9138	2.181	2.1896
0.1053	0.1194	0.0833	0.091	0.2616	0.2404	0.0642	0.0415	0.0612	0.0712		76.6106	76.3187	75.2825	72.453	90.2308	86.35	72.1904	66.2915	68.6888	70.2535		20.7341	23.8877	17.8867	18.2614	32.7825	31.0922	14.0331	11.1468	14.5636	15.6119		2.3513	2.7265	2.0884	2.2133	3.0525	3.0192	1.7187	1.5277	1.8902	1.9647
0.0916	0.1317	0.0955	0.0951	0.1454	0.2821	0.0929	0.0245	0.0875	0.0678		72.8755	78.6477	74.878	73.5492	77.0877	91.0489	75.831	61.7285	74.6399	71.146		19.7789	24.5674	20.4112	18.5155	21.9779	35.322	18.4611	6.6298	19.3709	14.9654		2.4071	2.7125	2.4224	2.2015	2.4683	3.235	2.1419	0.9797	2.3	1.8672
0.0585	0.1383	0.0362	0.0792	0.3159	0.2546	0.118	0.0364	0.0444	0.0749		66.0556	77.9027	62.1742	69.6277	95.4972	85.4763	71.9619	63.9845	62.7013	70.0405		14.1177	26.4441	9.6742	16.0141	42.9678	32.6245	20.9665	8.7674	12.2738	16.1498		1.8776	2.9143	1.4072	2.0625	3.6455	3.2219	2.5165	1.2462	1.7404	2.027
0.0911	0.1306	0.095	0.104	0.1785	0.2131	0.1044	0.0455	0.0625	0.0737		70.4762	74.1469	70.9769	71.839	77.0711	81.3046	72.7324	62.7845	69.1326	65.6999		19.8227	24.7426	19.3873	19.6795	24.8085	28.831	20.0483	10.3491	15.9331	16.3978		2.4588	2.8874	2.3912	2.3677	2.7527	3.0491	2.4349	1.497	1.994	2.2335
0.0871	0.0797	0.0849	0.0693	0.3032	0.2721	0.0581	0.0605	0.0144	0.0585		73.9675	70.7584	75.4813	70.2548	98.4061	90.9702	68.6957	67.8447	61.0849	68.067		20.0176	18.3472	20.6433	16.0425	41.3073	36.9562	12.9589	14.3111	5.0729	14.3431		2.3852	2.2989	2.4369	2.0188	3.5229	3.4374	1.6742	1.8805	0.7498	1.8878
0.1033	0.1054	0.0704	0.074	0.2504	0.1909	0.0596	0.0506	0.0562	0.1009		71.6498	71.6758	69.569	66.6833	87.0256	79.0814	70.3083	67.1633	70.0624	71.9271		22.5309	22.634	16.3828	16.011	34.0747	27.6976	13.2079	12.6124	13.8038	21.0451		2.7516	2.7596	2.1166	2.1456	3.3052	3.0358	1.6892	1.6883	1.7829	2.5877
0.1169	0.0705	0.1011	0.1029	0.193	0.2101	0.0908	0.0483	0.0312	0.12		80.1731	68.4337	75.9448	70.5429	85.2715	81.2138	75.5489	67.0231	67.4736	74.0023		24.4999	16.2776	21.2498	19.7526	27.5624	28.9775	18.0411	12.3228	8.6467	22.6696		2.6624	2.1309	2.4452	2.4815	2.7452	3.1009	2.0934	1.6557	1.1657	2.6958
0.1017	0.1663	0.0938	0.1565	0.2653	0.1438	0.0793	0.0786	0.0325	0.0251		73.6082	79.0187	71.4465	76.8085	89.642	71.8632	72.0202	67.0445	63.6462	59.8941		21.1279	29.6567	19.0628	26.5293	33.9542	20.1799	16.091	16.1045	9.7642	7.5296		2.5335	3.2274	2.3657	2.9539	3.1977	2.4678	1.9891	2.1505	1.366	1.1546
0.096	0.1031	0.1065	0.1295	0.2421	0.2792	0.0539	0.0496	0.062	0.0297		72.522	73.4298	71.5262	73.8415	81.6433	88.8977	66.1095	65.4941	66.156	61.8674		21.6478	22.0237	20.6608	23.0815	31.9415	35.0112	11.1827	11.5054	14.5672	8.3782		2.6207	2.6037	2.5419	2.7533	3.3207	3.3584	1.5181	1.5976	1.9513	1.2373
0.0927	0.084	0.1021	0.0495	0.1926	0.2435	0.0769	0.0985	0.0503	0.0668		74.3711	68.7183	74.6554	64.3502	83.2263	83.5359	70.4735	71.792	68.1883	69.5379		20.3121	18.8993	21.3644	12.3054	29.0406	32.6494	16.8864	19.9927	12.3966	16.1532		2.4274	2.4243	2.5198	1.7286	3.0112	3.2956	2.1282	2.4418	1.6626	2.0659
0.0906	0.0686	0.0676	0.0893	0.2023	0.2509	0.0852	0.0691	0.0761	0.0962		74.0189	67.9608	68.3119	68.8188	79.9249	84.3082	71.9097	66.6931	68.1407	69.8137		20.2397	16.9407	16.2274	17.0468	28.6707	31.3521	17.7887	14.8608	17.0735	19.7996		2.4175	2.2265	2.1195	2.1881	3.0932	3.1652	2.1992	1.9857	2.258	2.5126
0.0734	0.1071	0.0658	0.0499	0.2299	0.1954	0.0978	0.0713	0.0705	0.1063		71.5552	71.8402	68.605	62.0609	84.9108	77.9859	73.2448	69.6659	70.3346	73.222		16.7681	22.5694	15.7977	11.3222	31.1852	27.3265	19.3979	16.5598	16.8512	22.2222		2.0608	2.7597	2.0441	1.6558	3.1264	3.034	2.3088	2.1279	2.1044	2.6695
0.1135	0.0814	0.0988	0.0815	0.2348	0.3765	0.0732	0.0543	0.0544	0.0224		74.1715	69.3046	70.9403	69.7529	85.7146	100.372	71.8089	67.8496	68.6387	62.9651		21.5046	19.3383	18.9803	17.8017	30.808	44.7353	15.4924	11.4683	13.2149	6.6564		2.5051	2.4339	2.3634	2.2754	3.047	3.6489	1.9215	1.5358	1.7256	0.9622
0.0578	0.1563	0.0755	0.1798	0.2465	0.259	0.0638	0.049	0.067	0.007		68.1544	76.5552	68.3109	78.304	84.442	85.1666	69.2048	63.5149	70.4217	54.829		15.4056	26.8873	17.5368	28.5004	35.2361	31.9682	14.7005	9.946	17.1209	2.6981		1.9955	3.0105	2.3223	3.0993	3.4464	3.1241	1.8915	1.4307	2.149	0.4651
0.0637	0.0821	0.0833	0.0516	0.2101	0.2097	0.063	0.0895	0.0448	0.1006		72.7741	69.024	74.5057	65.0611	87.9886	78.7347	72.2339	72.0524	68.2464	72.5901		17.3444	18.5758	19.8935	12.3131	34.4641	29.1467	15.893	18.8427	12.405	21.1217		2.0871	2.4217	2.3268	1.7221	3.2484	3.1751	1.9465	2.3069	1.6035	2.5688
0.0844	0.0874	0.0771	0.0648	0.2118	0.2562	0.0815	0.0651	0.0737	0.055		70.8989	71.5554	71.3792	67.0697	83.5672	86.0807	72.5792	66.4955	69.3171	65.3486		19.0667	20.2161	17.2185	15.4202	29.0598	35.6049	17.538	15.2263	17.117	13.5326		2.3624	2.4771	2.1572	2.0744	3.0118	3.5214	2.146	2.0459	2.1833	1.8997
0.0848	0.0976	0.0777	0.0724	0.217	0.395	0.0508	0.0432	0.1043	0.0275		71.0319	72.0395	70.2311	67.0217	84.9238	97.625	68.8497	62.7822	76.5476	60.4063		18.8509	21.4758	17.0363	15.4971	30.231	43.6221	12.8041	11.2587	21.0777	8.1462		2.3414	2.5808	2.1684	2.0077	3.0411	3.6606	1.6724	1.6101	2.4336	1.2319
0.0814	0.0874	0.1096	0.0824	0.1925	0.2846	0.0595	0.0598	0.0255	0.0443		71.3698	71.3698	73.2401	69.4818	86.513	92.2983	69.3287	66.486	64.5032	66.3521		21.039	19.4648	25.4668	17.1439	32.7937	38.5521	12.7531	13.5116	7.9474	11.3277		2.5735	2.4188	3.0036	2.1951	3.2362	3.4988	1.6569	1.8211	1.1351	1.5449
0.0152	0.0945	0.1633	0.0779	0.2879	0.1511	0.1042	0.0621	0.0356	0.0982		61.6646	76.789	83.1534	72.5394	94.8333	82.9069	75.65	70.6033	68.3418	77.2474		4.7886	21.7561	28.4818	17.2949	36.7485	24.7332	20.2993	15.184	9.6818	21.0318		0.7119	2.4538	2.9348	2.088	3.2544	2.5979	2.3645	1.9217	1.2821	2.3947
0.107	0.0945	0.1629	0.1211	0.1492	0.2506	0.0751	0.0891	0.0261	0.0576		82.8264	69.4181	88.4903	72.4711	83.8735	82.4192	77.8119	67.2516	70.8766	64.9479		24.0014	18.9705	30.7643	21.0473	22.5292	30.0528	15.3084	16.4225	7.3968	13.507		2.516	2.4172	2.9462	2.519	2.3252	3.1079	1.7334	2.1583	0.9314	1.8715
0.1529	0.0745	0.0612	0.0817	0.2585	0.2034	0.0718	0.1349	0.0332	0.0513		77.7308	67.1374	66.7945	65.0643	85.1766	79.8278	68.5867	75.618	65.4071	63.7953		28.5553	17.3309	14.8886	16.5153	31.8494	28.6903	14.5291	24.3866	10.1777	13.0769		3.1424	2.2961	2.0188	2.2298	3.1996	3.096	1.9045	2.7851	1.4017	1.8236
0.0893	0.0577	0.0903	0.0591	0.3104	0.2521	0.0518	0.0671	0.0189	0.0981		68.6482	66.1561	69.5173	64.8567	91.1073	84.2315	61.3853	69.2502	57.6852	70.3316		19.3331	15.6273	19.6961	13.9876	42.9258	33.4814	11.928	15.8098	6.117	21.0938		2.4909	2.1157	2.5265	1.9604	3.8876	3.4083	1.7792	2.043	0.9875	2.6843
0.0462	0.1192	0.0757	0.0786	0.2092	0.2286	0.0962	0.1038	0.1281	0.0501		64.2836	73.9808	67.0231	67.0543	78.7	83.4061	72.6693	69.4996	70.2649	65.0241		12.3368	24.0813	16.5095	16.1088	28.0939	29.8304	20.3165	18.1772	22.7434	11.8022		1.7101	2.8462	2.1823	2.131	3.0745	3.0921	2.4537	2.3135	2.7994	1.6616
0.1382	0.0902	0.1639	0.0818	0.2819	0.2721	0.0088	0.0603	0.0152	0.0777		81.7229	74.1514	79.043	69.4639	90.1396	89.0103	59.227	69.1041	63.9757	70.0773		27.2904	20.1441	26.8553	15.6278	37.9851	34.4048	3.1892	13.2021	4.6799	16.6212		2.8661	2.402	2.8945	2.0202	3.5035	3.2657	0.4993	1.7311	0.682	2.1129
0.2001	0.067	0.1011	0.0562	0.2034	0.1633	0.0424	0.205	0.0112	0.0635		83.9973	66.3164	71.1852	62.8646	82.3018	74.2773	63.659	83.263	58.8761	69.2009		34.5968	16.2443	21.2052	13.6285	30.4048	23.8656	9.8129	29.5047	3.9804	16.7569		3.515	2.1722	2.6372	1.9619	3.1317	2.7768	1.4106	2.9346	0.6286	2.1393
0.0367	0.0888	0.2208	0.1001	0.1576	0.2825	0.0691	0.0705	0.0658	0.0598		63.216	73.1342	90.6091	70.2766	79.7422	86.9389	72.1456	69.5107	68.8435	68.0538		9.6379	18.6834	35.828	18.7127	23.5074	34.371	15.7466	14.8434	15.2801	13.3894		1.3834	2.2702	3.306	2.3634	2.5498	3.332	1.9056	1.914	1.9768	1.7576
0.0487	0.0772	0.0579	0.0648	0.2417	0.2401	0.101	0.0861	0.1043	0.0862		65.0448	66.9592	68.8481	66.9611	85.0244	81.8887	73.3314	68.0397	74.6634	68.5595		12.4887	17.3834	13.6646	14.4355	32.0917	32.3993	20.0259	17.1463	21.7291	18.6355		1.7271	2.3173	1.7624	1.9032	3.2181	3.3468	2.4109	2.2337	2.573	2.4236
0.078		0.0752		0.1887		0.0976		0.1022			68.3479		68.6768		79.6902		71.8259		73.565			17.444		15.8864		26.7541		19.1159		20.7996			2.3173		2.0826		2.8672		2.3576		2.4969
0.0893		0.0481		0.2034		0.0864		0.091			70.9856		66.0391		82.0029		70.675		72.2777			20.1503		12.2573		29.5577		18.2141		19.8206			2.4727		1.6834		3.1328		2.2771		2.4238
0.08		0.1324		0.1717		0.0595		0.0936			66.8711		76.1004		75.4399		65.0727		73.1037			18.3105		23.3744		24.6461		13.5801		20.0889			2.4396		2.6521		2.8809		1.8634		2.4151
0.0724		0.1137		0.1411		0.106		0.0723			67.8045		72.8354		73.3881		71.9482		68.5398			17.0204		22.606		21.9189		21.2012		17.2535			2.2468		2.6954		2.6417		2.5995		2.2161
0.0522		0.106		0.1523		0.0865		0.0802			69.4766		74.9083		78.4918		72.8714		72.4647			13.8515		23.381		24.6779		19.1162		18.9734			1.7996		2.7137		2.7316		2.3388		2.3138
0.0968		0.1111		0.2255		0.0511		0.0757			72.098		72.9529		82.531		64.9436		69.7838			20.4293		21.0768		30.4255		11.4985		16.5699			2.4799		2.5277		3.1258		1.5629		2.1011
0.0788		0.144		0.2347		0.0581		0.0517			70.5849		76.5004		83.6684		66.8055		65.5586			17.8878		24.9756		31.574		12.9457		12.6169			2.2408		2.868		3.1938		1.7263		1.7537
0.1053		0.1204		0.2263		0.0591		0.0555			70.5704		71.0635		79.3443		65.3573		64.9994			20.9439		22.813		29.9379		13.1833		13.1218			2.5854		2.8015		3.2629		1.8164		1.8237
0.1125		0.0783		0.1866		0.0765		0.0475			76.9163		70.4274		81.0037		68.7822		66.888			24.8311		18.3225		27.6976		16.8392		12.3096			2.7886		2.3038		2.9635		2.1539		1.6591
0.1121		0.0897		0.1126		0.1131		0.0999			69.8504		68.0429		69.8735		70.175		70.6049			22.7794		17.7565		18.2337		21.0204		20.2101			2.834		2.2905		2.3117		2.6399		2.5128
0.0847		0.0817		0.3021		0.0579		0.0647			66.8166		67.9716		92.6694		64.3634		68.6804			17.7434		17.8322		36.8387		12.6791		14.9066			2.3304		2.3001		3.3847		1.7251		1.9017
0.0887		0.1131		0.2323		0.0926		0.0399			70.3779		71.5224		80.645		70.5682		62.2888			18.9037		20.976		31.7698		18.1708		10.1797			2.3788		2.5367		3.3896		2.2682		1.469
0.0773		0.0906		0.196		0.0732		0.1106			71.1734		72.4377		81.592		71.8928		75.8726			16.9407		18.2308		27.6297		15.4777		21.721			2.1123		2.2363		2.9026		1.9174		2.4986
0.067		0.0974		0.2148		0.0815		0.0748			70.9216		76.4186		84.8546		75.2337		72.6632			15.4979		20.5918		28.9914		17.3835		17.5354			1.9414		2.3392		2.8705		2.0245		2.1017
0.1009		0.0947		0.2207		0.0725		0.0458			67.3923		69.6958		80.2574		69.919		62.9193			20.7792		19.3677		31.9209		15.758		12.1742			2.7153		2.426		3.3841		2.0319		1.721
0.105		0.061		0.2536		0.0674		0.0782			72.9818		69.9612		89.955		69.4559		70.6181			20.9127		14.2616		32.0873		14.9128		17.8256			2.4774		1.8313		3.0307		1.9169		2.2275
0.1072		0.161		0.2317		0.0338		0.0295			73.102		80.0251		83.7877		66.1646		62.4799			21.9916		29.143		32.0791		8.7749		8.0115			2.6441		3.142		3.2778		1.2183		1.1768
0.06		0.0648		0.242		0.0951		0.0869			67.3189		67.8243		85.6962		70.3786		72.4565			14.7783		15.0585		31.8746		18.7108		19.5779			1.9633		1.9597		3.0946		2.3319		2.383
0.0423		0.0684		0.1899		0.1128		0.129			62.896		66.6372		78.7571		75.8793		75.3041			11.521		14.9017		27.3614		21.6669		24.549			1.6684		1.9709		2.9792		2.4338		2.8005
